# Supplementary material for: Quantitative Assessment of Forest Ecosystem Integrity and Authenticity Based on Vegetation in Hanma and Huzhong Reserves
Source: Plants (Basel). 2026 Jan 30;15(3):435. doi: 10.3390/plants15030435 (PMC12899305; doi:10.3390/plants15030435)
Supplement: Supplementary file 1 [file plants-15-00435-s001.zip]

Archive with 1 entries (1 files):
- plants-4075075-supplementary.pdf
